# Supplementary material for: Causal inference study on the effect of exogenous insulin on the risk of osteoarthritis
Source: Medicine (Baltimore). 2025 Dec 12;104(50):e45780. doi: 10.1097/MD.0000000000045780 (PMC12708162; doi:10.1097/MD.0000000000045780)
Supplement: Supplementary file 1 [file medi-104-e45780-s001.xlsx]

## Sheet: TableS1-3-MR Test-Instrumental 
	id.exposure	id.outcome	outcome	exposure	method	Q	Q_df	Q_pval	I2	exposurename
1	ukb-b-7350	ieu-a-1169	Hip osteoarthritis || id:ieu-a-1169	Medication for cholesterol, blood pressure or diabetes: Insulin || id:ukb-b-7350	MR Egger	1.06478	2	0.5872	0	Medication for cholesterol, blood pressure or diabetes: Insulin
2	ukb-b-7350	ieu-a-1169	Hip osteoarthritis || id:ieu-a-1169	Medication for cholesterol, blood pressure or diabetes: Insulin || id:ukb-b-7350	Inverse variance weighted	2.83659	3	0.417512	0	Medication for cholesterol, blood pressure or diabetes: Insulin

## Sheet: TableS2-4-reverse causal analys
Exposure	Outcome	Method	Number of SNPs	Î²	Standard error	P value	OR	95% CI
ieu-a-1169	ukb-b-7350	Inverse variance weighted	6	-0.000298911	0.00107652	0.781269	0.999701	1.000 (0.998, 1.002)
ieu-a-1169	ukb-b-7350	MR Egger	6	-0.00303388	0.00887821	0.749758	0.996971	0.997 (0.980, 1.014)
ieu-a-1169	ukb-b-7350	Simple mode	6	-0.000115312	0.00178285	0.950936	0.999885	1.000 (0.996, 1.003)
ieu-a-1169	ukb-b-7350	Weighted median	6	-8.28432e-05	0.00129318	0.948921	0.999917	1.000 (0.997, 1.002)
ieu-a-1169	ukb-b-7350	Weighted mode	6	-3.98696e-05	0.00176178	0.982821	0.99996	1.000 (0.997, 1.003)
